# Supplementary material for: Ultra-deep sequencing enables high-fidelity recovery of biodiversity for bulk arthropod samples without PCR amplification
Source: Gigascience. 2013 Mar 27;2:4. doi: 10.1186/2047-217X-2-4 (PMC3637469; doi:10.1186/2047-217X-2-4)
Supplement: Additional file 4: Table S1 — MOTUs found in preliminary sample and formal sample and the relevant taxonomic identification based on morphology and DNA barcodes. Table S2. Taxonomic recovery for using reference-based and reference independent approaches. [file 2047-217X-2-4-S4.xlsx]

## Sheet: Table S1
Table S1 MOTUs found in preliminary sample and formal sample and the relevant taxonomic identification based on morphology and DNA barcodes
OTU ID	Taxonomic information	Illumina read code preliminary sample	Illumina read code formal sample
OTU1	Lepidoptera; Crambidae; Haritalodes	INSECTSZ00001, INSECTSZ00014
OTU2	Lepidoptera, Geometridae	INSECTSZ00003, INSECTSZ00031
OTU3	Lepidoptera; Lecithoceridae	INSECTSZ00004, INSECTSZ00006, INSECTSZ00011, INSECTSZ00027, INSECTSZ00042, INSECTSZ00047, INSECTSZ00056, INSECTSZ00068, INSECTSZ00073, INSECTSZ00082, INSECTSZ00085, INSECTSZ00086, INSECTSZ00094
OTU4	Lepidoptera	INSECTSZ00005
		INSECTSZ00037
OTU5	Lepidoptera	INSECTSZ00007, INSECTSZ00009, INSECTSZ00016, INSECTSZ00018, INSECTSZ00035, INSECTSZ00066, INSECTSZ00067, INSECTSZ00095	INSECTSZ00272
OTU6	Lepidoptera; Noctuidae;	INSECTSZ00008, INSECTSZ00015, INSECTSZ00054, INSECTSZ00059, INSECTSZ00081, INSECTSZ00087, INSECTSZ00091
	Sympis rufibasis
OTU7	Lepidoptera;	INSECTSZ00010, INSECTSZ00050, INSECTSZ00052	INSECTSZ00235, INSECTSZ00293
OTU8	Diptera	INSECTSZ00013
OTU9	Lepidoptera; Geometridae	INSECTSZ00017
OTU10	Lepidoptera	INSECTSZ00020
OTU11	Lepidoptera; Crambidae	INSECTSZ00022, INSECTSZ00041, INSECTSZ00061, INSECTSZ00063	INSECTSZ00247
OTU12	Lepidoptera; Geometridae; Chrysocraspeda	INSECTSZ00023
OTU13	Lepidoptera; Noctuidae	INSECTSZ00024, INSECTSZ00038, INSECTSZ00060, INSECTSZ00074, INSECTSZ00076, INSECTSZ00079, INSECTSZ00080, INSECTSZ00084, INSECTSZ00089
OTU14	Diptera; Stratiomyidae; Microchrysa sp. GC1	INSECTSZ00026
OTU15	Diptera; Chironomidae	INSECTSZ00028
OTU16	Lepidoptera; Noctuidae; Ercheia	INSECTSZ00029
OTU17	Diptera	INSECTSZ00030, INSECTSZ00033, INSECTSZ00039, INSECTSZ00062, INSECTSZ00075
OTU18	Hymenoptera; Braconidae	INSECTSZ00032
OTU19	Hemiptera; Cicadellidae	INSECTSZ00034
OTU20	Lepidoptera; Pyralidae	INSECTSZ00040
OTU21	Diptera	INSECTSZ00043
OTU22	Hemiptera; Cicadellidae	INSECTSZ00044
OTU23	Lepidoptera	INSECTSZ00045
OTU24	Lepidoptera	INSECTSZ00046
OTU25	Diptera	INSECTSZ00048
OTU26	Psocoptera	INSECTSZ00049
OTU27	Lepidoptera; Noctuidae; Ericeia	INSECTSZ00051
OTU28	Hemiptera	INSECTSZ00053
OTU29	Hemiptera; Pentatomidae; Halyomorpha halys	INSECTSZ00055
OTU30	Lepidoptera; Geometridae; Chiasmia AH03La	INSECTSZ00057
OTU31	Lepidoptera; Tortricidae	INSECTSZ00065, INSECTSZ00069
OTU32	Lepidoptera; Arctiidae	INSECTSZ00058,	INSECTSZ00264, INSECTSZ00283
		INSECTSZ00070, INSECTSZ00088
OTU33	Lepidoptera; Pyralidae;	INSECTSZ00071
OTU34	Diptera; Calliphoridae; Chrysomya	INSECTSZ00072
OTU35	Lepidoptera; Pyralidae	INSECTSZ00077
OTU36	Lepidoptera; Noctuidae;	INSECTSZ00078
OTU37	Hymenoptera	INSECTSZ00083
OTU38	Lepidoptera; Lymantriidae	INSECTSZ00092
OTU39	Lepidoptera; Notodontidae;	INSECTSZ00093
OTU40	Lepidoptera; Pyralidae		INSECTSZ00300
OTU41	Hemiptera; Delphacidae		INSECTSZ00279
OTU42	Lepidoptera; Noctuidae		INSECTSZ00237
OTU43	Lepidoptera; Noctuidae;		INSECTSZ00239, INSECTSZ00249, INSECTSZ00251, INSECTSZ00298
OTU44	Lepidoptera; Noctuidae		INSECTSZ00240, INSECTSZ00250, INSECTSZ00255, INSECTSZ00285, INSECTSZ00290, INSECTSZ00291, INSECTSZ00312, INSECTSZ00318
OTU45	Lepidoptera; Crambidae		INSECTSZ00241, INSECTSZ00246, INSECTSZ00252, INSECTSZ00256, INSECTSZ00259, INSECTSZ00260, INSECTSZ00263, INSECTSZ00267, INSECTSZ00269, INSECTSZ00278, INSECTSZ00287, INSECTSZ00294
OTU46	Lepidoptera;		INSECTSZ00242, INSECTSZ00244, INSECTSZ00257
OTU47	Lepidoptera; Noctuidae		INSECTSZ00248
OTU48	Diptera		INSECTSZ00253
OTU49	Lepidoptera; Noctuidae		INSECTSZ00254
OTU50	Lepidoptera; Gelechiidae		INSECTSZ00258
OTU51	Diptera; Ceratopogonidae		INSECTSZ00261
OTU52	Lepidoptera		INSECTSZ00262
OTU53	Diptera; Culicidae		INSECTSZ00265
OTU54	Lepidoptera; Crambidae;		INSECTSZ00271
	Parapoynx diminutalis
OTU55	Lepidoptera; Pyralidae;		INSECTSZ00275
	Endotricha portialis
OTU56	Lepidoptera; Noctuidae		INSECTSZ00276
OTU57	Lepidoptera; Crambidae		INSECTSZ00280
OTU58	Diptera; Chironomidae		INSECTSZ00288, INSECTSZ00297
OTU59	Lepidoptera; Gelechiidae		INSECTSZ00289
OTU60	Lepidoptera		INSECTSZ00292
OTU61	Hemiptera		INSECTSZ00295
OTU62	Lepidoptera; Crambidae		INSECTSZ00299
OTU63	Coleoptera; Staphylinidae		INSECTSZ00301, INSECTSZ00303
OTU64	Lepidoptera		INSECTSZ00302, INSECTSZ00304, INSECTSZ00308, INSECTSZ00310
OTU65	Lepidoptera		INSECTSZ00305, INSECTSZ00321
OTU66	Lepidoptera; Noctuidae;		INSECTSZ00307
	Cerynea trogobasis
OTU67	Lepidoptera; Noctuidae		INSECTSZ00311, INSECTSZ00320
OTU68	Lepidoptera; Noctuidae		INSECTSZ00314
OTU69	Lepidoptera; Pyralidae		INSECTSZ00315
OTU70	Lepidoptera;		INSECTSZ00317
OTU71	Lepidoptera; Geometridae		INSECTSZ00319
OTU72	Lepidoptera; Tineidae		INSECTSZ00322

## Sheet: Table S2
Table S2 Taxonomic recovery for using reference-based and reference independent approaches
				Taxon detected
Taxonomic groups	MOTUs	Number of individuals	Total length (mm)	Ref. based	Ref. independent
Coleoptera	OTU63	2	13.5	●	●
Diptera	OTU48	1	3	●	●
	OTU51	1	2
	OTU53	1	5	●
	OTU58	2	6.2	●	●
Hemiptera	OTU41	1	3	●	●
	OTU61	1	3.7	●	●
Lepidoptera	OTU5	1	4	●	●
	OTU7	2	19	●	●
	OTU11	1	13	●	●
	OTU32	2	14.5	●	●
	OTU40	1	9	●	●
	OTU42	1	8	●	●
	OTU43	4	34	●	●
	OTU44	8	50.8	●	●
	OTU45	12	72.3	●	●
	OTU46	3	12	●	●
	OTU47	1	7	●	●
	OTU49	1	6	●	●
	OTU50	1	4	●	●
	OTU52	1	5	●	●
	OTU54	1	7	●	●
	OTU55	1	6.4	●	●
	OTU56	1	6	●	●
	OTU57	1	6	●	●
	OTU59	1	9	●	●
	OTU60	1	5	●	●
	OTU62	1	6	●	●
	OTU66	1	8	●	●
	OTU64	4	23.6	●	●
	OTU65	2	12	●	●
	OTU67	2	29	●	●
	OTU68	1	12	●	●
	OTU69	1	8	●	●
	OTU70	1	6	●	●
	OTU71	1	4.6	●
	OTU72	1	7	●	●
Novel mOTUs	Novel 1				●
Total mOTUs in references	37	69		36	34
* Note that a black dot indicates the existence of corresponding MOTU
